# Supplementary material for: A single resistance factor to solve vineyard degeneration due to grapevine fanleaf virus
Source: Commun Biol. 2021 May 28;4:637. doi: 10.1038/s42003-021-02164-4 (PMC8163887; doi:10.1038/s42003-021-02164-4)
Supplement: Supplementary file 4 — Supplementary Data 1 [file 42003_2021_2164_MOESM4_ESM.xlsx]

## Sheet: SuppData1
Supplementary Data 1. Maximum ELISA value (max_ELISA) scored over the four years of the experiment in the individuals of 44628 population; max_ELISA is considered not available (NA) when the absence of GFLV (GFLV not detected by DAS-ELISA) could not be shown for at least three years.
PL_ID	ELISA_2016	ELISA_2017	ELISA_2018	ELISA_2019	max_ELISA
S1_44628_8201U	0.003	0.002	0.003	0.005	0.005
S1_44628_8203U	1.667	2.6	0.246	2.883	2.883
S1_44628_8204U	0.002	1.368	NA	NA	1.368
S1_44628_8205U	0.001	0.81	NA	NA	0.81
S1_44628_8206U	0.165	1.388	NA	NA	1.388
S1_44628_8207U	0.264	2.793	2.266	NA	2.793
S1_44628_8208U	0.003	1.814	1.717	NA	1.814
S1_44628_8209U	0.074	2.192	NA	NA	2.192
S1_44628_8211U	0.004	NA	0.488	2.723	2.723
S1_44628_8212U	0.003	0.001	NA	NA	NA
S1_44628_8213U	0.001	0.006	0.006	NA	0.006
S1_44628_8214U	0.001	0.008	0.001	0.007	0.008
S1_44628_8215U	0.003	0.001	0.004	0.004	0.004
S1_44628_8216U	0.001	0.001	0.006	0.003	0.006
S1_44628_8218U	0.001	1.778	0.501	2.859	2.859
S1_44628_8219U	0.004	0.001	0.463	1.188	1.188
S1_44628_8220U	1.313	2.795	1.992	2.244	2.795
S1_44628_8222U	0.001	1.106	NA	NA	1.106
S1_44628_8223U	0.001	1.38	0.407	0.006	1.38
S1_44628_8224U	0.005	0.044	NA	NA	NA
S1_44628_8225U	0.068	1.64	NA	NA	1.64
S1_44628_8226U	0.007	NA	NA	NA	NA
S1_44628_8228U	0.002	0.003	0.009	0.001	0.009
S1_44628_8229U	0.005	NA	NA	NA	NA
S1_44628_8230U	0.614	NA	NA	NA	0.614
S1_44628_8231U	0.001	2.757	2.541	2.54	2.757
S1_44628_8232U	0.001	2.659	2.063	2.864	2.864
S1_44628_8233U	0.002	0.023	0.522	1.49	1.49
S1_44628_8235U	0.083	1.832	NA	NA	1.832
S1_44628_8236U	0.14	2.193	1.002	2.879	2.879
S1_44628_8237U	0.005	NA	NA	NA	NA
S1_44628_8238U	0.003	NA	NA	NA	NA
S1_44628_8239U	0.001	1.749	0.928	3.048	3.048
S1_44628_8241U	0.001	2.255	1.939	2.422	2.422
S1_44628_8244U	0.138	1.396	1.773	2.346	2.346
S1_44628_8245U	0.001	NA	NA	NA	NA
S1_44628_8246U	0.002	2.761	1.301	2.889	2.889
S1_44628_8247U	2.522	2.092	1.054	3.127	3.127
S1_44628_8249U	1.384	0.914	0.168	2.387	2.387
S1_44628_8250U	0.018	2.15	0.636	2.932	2.932
S1_44628_8252U	0.003	2.562	1.331	3.091	3.091
S1_44628_8255U	0.299	2.686	1.959	2.614	2.686
S1_44628_8256U	0.009	NA	NA	NA	NA
S1_44628_8257U	0.002	0.005	0.007	0.007	0.007
S1_44628_8258U	0.003	2.336	0.968	2.694	2.694
S1_44628_8259U	0.003	1.884	1.39	2.75	2.75
S1_44628_8260U	0.5	2.057	0.835	2.762	2.762
S1_44628_8262U	0.001	1.992	0.944	2.867	2.867
S1_44628_8263U	0.007	2.055	1.838	2.232	2.232
S1_44628_8264U	0.003	2.617	0.962	2.61	2.617
S1_44628_8266U	0.004	0.006	0.001	NA	0.006
S1_44628_8269U	0.003	2.546	1.978	2.808	2.808
S1_44628_8270U	0.003	NA	NA	NA	NA
S1_44628_8272U	0.001	0.001	0.009	NA	0.009
S1_44628_8273U	0.002	0.025	NA	NA	NA
S1_44628_8274U	0.018	1.854	0.289	2.939	2.939
S1_44628_8275U	0.001	1.155	2.489	NA	2.489
S1_44628_8276U	0.083	0.004	0.003	2.729	2.729
S1_44628_8277U	0.967	2.476	1.207	2.99	2.99
S1_44628_8280U	0.001	NA	NA	NA	NA
S1_44628_8281U	2.526	NA	2.459	2.936	2.936
S1_44628_8282U	0.013	2.366	0.577	2.959	2.959
S1_44628_8283U	0.002	0.127	NA	NA	0.127
S1_44628_8284U	0.008	NA	NA	NA	NA
S1_44628_8286U	0.587	2.604	0.372	2.206	2.604
S1_44628_8287U	0.002	2.581	0.747	2.864	2.864
S1_44628_8288U	0.003	0.001	0.002	0.006	0.006
S1_44628_8290U	0.001	2.428	NA	NA	2.428
S1_44628_8291U	0.002	0.001	NA	NA	NA
S1_44628_8292U	0.692	0.643	NA	NA	0.692
S1_44628_8293U	0.009	0.007	0.004	NA	0.009
S1_44628_8294U	0.002	2.203	1.063	2.909	2.909
S1_44628_8295U	0.001	0.001	0.009	NA	0.009
S1_44628_8296U	0.001	NA	NA	NA	NA
S1_44628_8297U	0.001	NA	NA	NA	NA
S1_44628_8298U	0.001	NA	NA	NA	NA
S1_44628_8299U	0.001	NA	NA	NA	NA
S1_44628_8301U	0.001	2.499	0.43	2.952	2.952
S1_44628_8304U	0.003	0.001	0.001	0.011	0.011
S1_44628_8305U	0.002	NA	NA	NA	NA
S1_44628_8309U	0.002	0.341	1.432	2.195	2.195
S1_44628_8310U	0.009	2.405	2.083	NA	2.405
S1_44628_8313U	0.002	2.575	1.089	1.781	2.575
S1_44628_8315U	0.007	NA	NA	NA	NA
S1_44628_8317U	0.002	0.004	2.034	2.941	2.941
S1_44628_8318U	0.002	0.01	0.002	0.001	0.01
S1_44628_8320U	0.008	0.001	0.205	2.853	2.853
S1_44628_8321U	0.341	2.315	0.824	2.962	2.962
S1_44628_8323U	0.002	0.002	NA	NA	NA
S1_44628_8329U	0.001	1.91	NA	NA	1.91
S1_44628_8330U	0.264	2.11	1.392	2.961	2.961
S1_44628_8331U	0.002	0.011	0.008	2.983	2.983
S1_44628_8332U	0.362	2.605	0.536	2.878	2.878
S1_44628_8333U	0.001	0.025	NA	NA	NA
S1_44628_8334U	0.002	2.727	NA	NA	2.727
S1_44628_8335u	0.407	2.769	2.002	2.962	2.962
S1_44628_8336U	0.045	0.349	0.365	1.65	1.65
S1_44628_8337U	0.02	NA	NA	NA	NA
S1_44628_8338U	0.154	2.247	1.859	2.904	2.904
S1_44628_8339U	0.004	NA	NA	NA	NA
S1_44628_8341U	0.001	0.001	NA	NA	NA
S1_44628_8342U	1.314	NA	NA	NA	1.314
S1_44628_8343U	0.001	0.001	NA	0.01	0.01
S1_44628_8344U	0.003	0.005	0.828	3.033	3.033
S1_44628_8345U	0.002	0.001	0.008	0.001	0.008
S1_44628_8347U	0.001	2.331	0.693	3.004	3.004
S1_44628_8349U	0.001	2.431	NA	NA	2.431
S1_44628_8350U	2.411	1.075	NA	NA	2.411
S1_44628_8351U	0.003	0.554	1.489	2.265	2.265
S1_44628_8352U	0.001	NA	NA	NA	NA
S1_44628_8353U	0.003	0.004	0.002	0.001	0.004
S1_44628_8357U	0.001	2.442	0.473	2.982	2.982
S1_44628_8360U	0.001	NA	NA	NA	NA
