# Supplementary material for: A single resistance factor to solve vineyard degeneration due to grapevine fanleaf virus
Source: Commun Biol. 2021 May 28;4:637. doi: 10.1038/s42003-021-02164-4 (PMC8163887; doi:10.1038/s42003-021-02164-4)
Supplement: Supplementary file 6 — Supplementary Data 3 [file 42003_2021_2164_MOESM6_ESM.xlsx]

## Sheet: Supp_Data3
Supplementary Data 3. Raw data from genotyping of SSR markers located on chromosome 1 around the rgflv1 locus for population 44628
Id_pas	VMC4f8	Ch1_1535	VVIq35	Chr1_2047	Chr1_2132	Chr1_2519	Chr1_2869	Chr1_3175	VVIc72	VVCS1H024F14R1-1
S1_44628_8264U	119	249	385	179	319	233	252	152	250	304
S1_44628_8334U	113/119	228/249	385/389	176/179	317/319	231/233	252/253	138/152	250/256	298/304
S1_44628_8287U	113/119	228/249	385/389	176/179	317/319	231/233	252/253	138/152	256	298
S1_44628_8313U	119	249	385	179	319	233	252	152	250	304
S1_44628_8263U	119	249	385	179	319	233	252	152	250	304
S1_44628_8304U	113	228	389	176	317	231	253	138	256	298
S1_44628_8230U	119	NA	385	179	319	233	252	152	250	304
S1_44628_8266U	113	228	389	176	317	231	253	138	256	298
S1_44628_8349U	113/119	228/249	385/389	176/179	317/319	231/233	252/253	138/152	250/256	298/304
S1_44628_8260U	113/119	228/249	385/389	176/179	317/319	231/233	252/253	138/152	250/256	298/304
S1_44628_8321U	119	249	385	179	319	233	252	152	250	304
S1_44628_8269U	113/119	228/249	385/389	176/179	317/319	231/233	252/253	138/152	250/256	304
S1_44628_8317U	119	249	385	179	319	233	252/253	138/152	250/256	298/304
S1_44628_8309U	119	228/249	385/389	176/179	317/319	231/233	252/253	138/152	250/256	298
S1_44628_8360U	113/119	NA	385/389	176/179	317/319	231/233	252/253	138/152	250/256	298/304
S1_44628_8259U	113/119	228/249	385/389	176/179	317/319	231/233	252/253	138/152	250/256	298/304
S1_44628_8232U	119	249	385	179	319	233	252	152	250	304
S1_44628_8270U	113/119	228/249	385/389	176/179	317/319	231/233	252/253	138/152	250/256	298/304
S1_44628_8229U	113/119	228/249	385/389	176/179	317/319	231/233	252/253	138/152	250/256	298/304
S1_44628_8226U	113/119	228/249	385/389	179	319	233	252	152	250	304
S1_44628_8256U	119	249	385	179	319	233	252	152	250	304
S1_44628_8273U	113	228	389	176	317	231	253	138	256	298
S1_44628_8225U	113/119	NA	385/389	176/179	317/319	231/233	252/253	138/152	250/256	298/304
S1_44628_8357U	113/119	228/249	385/389	176/179	317/319	231/233	252/253	138/152	250/256	298/304
S1_44628_8274U	113/119	228/249	385/389	176/179	317/319	231/233	252/253	138/152	250/256	298/304
S1_44628_8277U	113/119	228/249	385/389	176/179	317/319	231/233	252/253	138/152	250/256	298/304
S1_44628_8222U	119	249	385	179	319	233	252	152	250	304
S1_44628_8204U	119	249	385	179	319	233	252	152	250	304
S1_44628_8298U	113/119	228/249	385/389	176/179	317/319	231/233	252/253	152	250	304
S1_44628_8336U	119	249	385	179	319	233	252	152	250	304
S1_44628_8262U	113/119	228/249	385/389	176/179	317/319	231/233	252/253	138/152	250/256	298/304
S1_44628_8231U	119	228/249	385/389	176/179	317/319	231/233	252/253	138/152	250/256	298/304
S1_44628_8323U	113	228	389	176	317	231	253	138	256	298
S1_44628_8305U	113/119	228/249	385/389	176/179	317/319	231/233	252/253	138/152	250/256	298/304
S1_44628_8223U	113/119	228/249	385/389	176/179	317/319	231/233	252/253	138/152	250/256	304
S1_44628_8233U	113/119	228/249	385/389	176/179	317/319	231/233	252/253	138/152	250/256	298/304
S1_44628_8214U	113	228	389	176	317	231	253	138	256	298
S1_44628_8255U	113/119	228/249	385/389	176/179	317/319	231/233	252/253	138/152	250/256	298/304
S1_44628_8218U	119	249	385	179	319	231/233	252/253	138/152	250/256	298/304
S1_44628_8318U	113	228	389	176	317	231	253	138	256	298
S1_44628_8237U	113/119	228/249	385/389	176/179	317/319	231/233	252/253	138/152	250/256	298/304
S1_44628_8247U	113/119	249	385	179	319	233	252	152	250	304
S1_44628_8209U	119	249	385	179	319	233	252	152	250	304
S1_44628_8332U	113/119	228/249	385/389	176/179	317/319	231/233	252/253	138/152	250/256	298/304
S1_44628_8353U	113	228	389	176	317	231	253	138	256	298
S1_44628_8282U	119	249	385	179	319	233	252	152	250	304
S1_44628_8283U	119	249	385	179	319	233	252	152	250	304
S1_44628_8286U	113/119	228/249	385/389	176/179	317/319	231/233	252/253	138/152	250/256	298/304
S1_44628_8347U	113/119	228/249	385/389	176/179	317/319	231/233	252/253	138/152	250/256	298/304
S1_44628_8203U	119	249	385	179	319	233	252	152	250	304
S1_44628_8281U	113/119	228/249	385/389	176/179	317/319	231/233	252/253	138/152	250/256	298/304
S1_44628_8299U	119	249	385	179	319	233	252	152	250	304
S1_44628_8351U	119	249	385	179	319	233	252	152	250	304
S1_44628_8215U	113	228	389	176	317	231	253	138	256	298
S1_44628_8216U	113	228	389	176	317	231	253	138	256	298
S1_44628_8288U	113/119	228	389	176	317	231	253	138	256	298
S1_44628_8238U	113/119	228/249	385/389	176/179	317/319	231/233	252/253	138/152	250/256	298/304
S1_44628_8284U	113/119	228/249	385/389	176/179	317/319	231/233	252/253	138/152	250/256	298/304
S1_44628_8291U	113	228	389	176	317	231	253	138	256	298
S1_44628_8250U	113	228/249	385/389	176/179	317/319	231/233	252/253	138/152	250/256	298/304
S1_44628_8338U	113	228/249	385/389	176/179	317/319	231/233	252/253	138/152	250/256	298/304
S1_44628_8330U	113/119	NA	385/389	176	317	231	253	138	256	298
S1_44628_8220U	119	249	385	179	319	233	252	152	250	304
S1_44628_8246U	113/119	228/249	385/389	179	319	233	252	138/152	250/256	304
S1_44628_8337U	113/119	249	385	179	319	233	252	152	250	304
S1_44628_8245U	113	228	389	176	317	231	253	138/152	250/256	298/304
S1_44628_8329U	119	249	385	179	319	233	252	152	250	304
S1_44628_8228U	113	228	389	176	317	231/233	252/253	138/152	250/256	298/304
S1_44628_8258U	113/119	228/249	385/389	176/179	317/319	231/233	252/253	138/152	250/256	298/304
S1_44628_8249U	113/119	228/249	385/389	176/179	317/319	231	253	138	256	298
S1_44628_8331U	113	228/249	385/389	176/179	317/319	231/233	252/253	138/152	250/256	298/304
S1_44628_8343U	113	228	389	176/179	317/319	231/233	252/253	138/152	250/256	298/304
S1_44628_8315U	113/119	228/249	385/389	176/179	317/319	231/233	252/253	138/152	250/256	298/304
S1_44628_8320U	119	249	385	179	319	233	252	152	250	304
S1_44628_8224U	113/119	228/249	385/389	176/179	317/319	231/233	252/253	138/152	250/256	298/304
S1_44628_8212U	119	249	385	179	319	233	252	152	250	304
S1_44628_8333U	113/119	228/249	385/389	176/179	317/319	231/233	252	152	250	304
S1_44628_8292U	119	249	385	179	319	233	252	152	250	304
S1_44628_8310U	119	228/249	385/389	176/179	317/319	231/233	252/253	138	256	298
S1_44628_8350U	113/119	228/249	385/389	176/179	317/319	231	253	138	256	298
S1_44628_8345U	113	228	389	176	317	231	253	138	256	298
S1_44628_8294U	113/119	228/249	385/389	176/179	317/319	231/233	252/253	138/152	250/256	298/304
S1_44628_8208U	119	249	385	179	319	233	252	152	250	304
S1_44628_8239U	113/119	228/249	385/389	176/179	317/319	231/233	252/253	138/152	250/256	298/304
S1_44628_8213U	113	228	389	176	317	231	253	138	256	298
S1_44628_8341U	119	249	385	179	319	233	252	152	250	304
S1_44628_8280U	113/119	228/249	385/389	176/179	317/319	231/233	252/253	138/152	250/256	298/304
S1_44628_8206U	113/119	228/249	385/389	176/179	317/319	231/233	252/253	152	250	304
S1_44628_8244U	113/119	228/249	385/389	176/179	317/319	231/233	252/253	138/152	250/256	298/304
S1_44628_8344U	113	228/249	385/389	176/179	317/319	231/233	252/253	138/152	250/256	298/304
S1_44628_8295U	113	228	389	176	317	231	253	138	256	298
S1_44628_8201U	113	228	389	176	317	231	253	138	256	298
S1_44628_8219U	113/119	228/249	385/389	176/179	317/319	231/233	252/253	138/152	250/256	298/304
S1_44628_8205U	113/119	228/249	385/389	176/179	317/319	231/233	252/253	138/152	250/256	298/304
S1_44628_8272U	113	NA	389	176	317	231	253	138	256	298
S1_44628_8352U	119	NA	385	179	319	233	252	152	250	304
S1_44628_8290U	113/119	NA	385/389	176/179	317/319	231/233	252/253	138/152	250/256	298/304
S1_44628_8235U	113/119	NA	385/389	176/179	317/319	231/233	252/253	138/152	250/256	298/304
S1_44628_8301U	113/119	NA	385/389	176/179	317/319	231/233	252/253	138/152	250/256	298/304
S1_44628_8275U	119	NA	385/389	176/179	317/319	231/233	252/253	138/152	250/256	298/304
S1_44628_8339U	113/119	NA	385/389	176/179	317/319	231/233	252/253	138/152	250/256	298/304
S1_44628_8296U	119	NA	385	179	319	233	252	152	250	304
S1_44628_8236U	113/119	NA	385/389	176/179	317/319	231/233	252/253	NA	250/256	298/304
S1_44628_8335u	119	NA	385	179	319	233	252	152	250	304
S1_44628_8257U	113	NA	389	176	317	231	253	138	256	298
S1_44628_8297U	119	NA	385	179	319	233	252	152	250	304
S1_44628_8241U	113/119	NA	385/389	176/179	317/319	231/233	252/253	138/152	250/256	298/304
S1_44628_8211U	119	NA	385	179	319	233	252	152	250	304
S1_44628_8207U	119	NA	385	179	319	233	252	152	250	304
S1_44628_8252U	113/119	NA	385/389	176/179	317/319	231/233	252/253	138/152	250/256	298/304
S1_44628_8293U	113/119	228	389	176	317	231	253	138	256	298
S1_44628_8342U	113/119	NA	385/389	176/179	317/319	231/233	252/253	138/152	250/256	298/304
S1_44628_8276U	119	NA	385	179	319	233	252	152	NA	NA
